# Supplementary material for: Effects of mild obesity on outcomes in Japanese patients with COVID-19: a nationwide consortium to investigate COVID-19 host genetics
Source: Nutr Diabetes. 2022 Aug 9;12:38. doi: 10.1038/s41387-022-00217-z (PMC9360639; doi:10.1038/s41387-022-00217-z)
Supplement: Supplementary file 1 — all consortium members [file 41387_2022_217_MOESM1_ESM.xlsx]

## Sheet: Authorlist
Initial	Name	Affiliation	Email
H.Namkoong	Ho Namkoong	Department of Infectious Diseases, Keio University School of Medicine, Tokyo, Japan.	hounamugun@gmail.com
R.Edahiro	Ryuya Edahiro	Department of Statistical Genetics, Osaka University Graduate School of Medicine, Suita, Japan.	redahiro@sg.med.osaka-u.ac.jp
T.Takano	Tomomi Takano	Laboratory of Veterinary Infectious Disease, School of Veterinary Medicine, Kitasato University, Aomori, Japan.	takanot@vmas.kitasato-u.ac.jp
H.Nishihara	Hiroshi Nishihara	Genomics Unit, Keio Cancer Center, Keio University Hospital, Tokyo, Japan.	hnmy0117@gmail.com
Y.Shirai	Yuya Shirai	Department of Statistical Genetics, Osaka University Graduate School of Medicine, Suita, Japan.	yuya.ww@imed3.med.osaka-u.ac.jp
K.Sonehara	Kyuto Sonehara	Department of Statistical Genetics, Osaka University Graduate School of Medicine, Suita, Japan.	qsonehara@sg.med.osaka-u.ac.jp
H.Tanaka	Hiromu Tanaka	Division of Pulmonary Medicine, Department of Medicine, Keio University School of Medicine, Tokyo, Japan	htdepparis.demics@gmail.com
S.Azekawa	Shuhei Azekawa	Division of Pulmonary Medicine, Department of Medicine, Keio University School of Medicine, Tokyo, Japan	shuazobligato@gmail.com
Y.Mikami	Yohei Mikami	Division of Gastroenterology and Hepatology, Department of Medicine, Keio University School of Medicine, Tokyo, Japan.	yoheimikami@keio.jp
H.Lee	Ho Lee	Division of Pulmonary Medicine, Department of Medicine, Keio University School of Medicine, Tokyo, Japan	wall77sky@gmail.com
T.Hasegawa	Takanori Hasegawa	M&D Data Science Center, Tokyo Medical and Dental University, Tokyo, Japan.	t.hasegawa.dsc@tmd.ac.jp
K.Okudela	Koji Okudela	Department of Pathology, Graduate School of Medicine, Yokohama City University, Yokohama, Japan.	kojixok@yokohama-cu.ac.jp
D.Okuzaki	Daisuke Okuzaki	Single Cell Genomics, Human Immunology, WPI Immunology Frontier Research Center, Osaka University, Suita, Japan.	dokuzaki@biken.osaka-u.ac.jp
D.Motooka	Daisuke Motooka	Genome Information Research Center, Research Institute for Microbial Diseases, Osaka University, Suita, Japan.	daisukem@gen-info.osaka-u.ac.jp
M.Kanai	Masahiro Kanai	Department of Biomedical Informatics, Harvard Medical School, Boston, MA, USA	mkanai@broadinstitute.org
T.Naito	Tatsuhiko Naito	Department of Statistical Genetics, Osaka University Graduate School of Medicine, Suita, Japan.	tnaito@sg.med.osaka-u.ac.jp
K.Yamamoto	Kenichi Yamamoto	Department of Statistical Genetics, Osaka University Graduate School of Medicine, Suita, Japan.	ken.y.2015@ped.med.osaka-u.ac.jp
Q.S.Wang	Qingbo S Wang	Department of Statistical Genetics, Osaka University Graduate School of Medicine, Suita, Japan.	qingbow@sg.med.osaka-u.ac.jp
R.Saiki	Ryunosuke Saiki	Department of Pathology and Tumor Biology, Kyoto University, Kyoto, Japan.	saikiryunosuke@gmail.com
R.Ishihara	Rino Ishihara	Division of Gastroenterology and Hepatology, Department of Medicine, Keio University School of Medicine, Tokyo, Japan.	rishihara@keio.jp
Y.Matsubara	Yuta Matsubara	Division of Gastroenterology and Hepatology, Department of Medicine, Keio University School of Medicine, Tokyo, Japan.	yuta.m0920@gmail.com
J.Hamamoto	Junko Hamamoto	Division of Pulmonary Medicine, Department of Medicine, Keio University School of Medicine, Tokyo, Japan	junko_hamamoto@a7.keio.jp
H.Hayashi	Hiroyuki Hayashi	Division of Pathology, Yokohama Municipal Citizen's Hospital, Yokohama, Japan.	hirohayam@yahoo.co.jp
Y.Yoshimura	Yukihiro Yoshimura	Division of Infectious Disease, Yokohama Municipal Citizen's Hospital, Yokohama, Japan.	yymole@gmail.com
N.Tachikawa	Natsuo Tachikawa	Division of Infectious Disease, Yokohama Municipal Citizen's Hospital, Yokohama, Japan.	ntachika@me.com
E.Yanagita	Emmy Yanagita	Genomics Unit, Keio Cancer Center, Keio University Hospital, Tokyo, Japan.	emmy180sx@keio.jp
T.Hyugaji	Takayoshi Hyugaji	Division of Health Medical Intelligence, Human Genome Center, the Institute of Medical Science, the University of Tokyo, Tokyo, Japan.	hyugaji@ims.u-tokyo.ac.jp
E.Shimizu	Eigo Shimizu	Division of Health Medical Intelligence, Human Genome Center, the Institute of Medical Science, the University of Tokyo, Tokyo, Japan.	eigos@hgc.jp
K.Katayama	Kotoe Katayama	Division of Health Medical Intelligence, Human Genome Center, the Institute of Medical Science, the University of Tokyo, Tokyo, Japan.	k-kataya@hgc.jp
Y.Kato	Yasuhiro Kato	Department of Respiratory Medicine and Clinical Immunology, Osaka University Graduate School of Medicine, Suita, Japan.	kato@imed3.med.osaka-u.ac.jp
T.Morita	Takayoshi Morita	Department of Respiratory Medicine and Clinical Immunology, Osaka University Graduate School of Medicine, Suita, Japan.	t-morita@imed3.med.osaka-u.ac.jp
K.Takahashi	Kazuhisa Takahashi	Department of Respiratory Medicine, Juntendo University Faculty of Medicine and Graduate School of Medicine, Tokyo, Japan.	kztakaha@juntendo.ac.jp
N.Harada	Norihiro Harada	Department of Respiratory Medicine, Juntendo University Faculty of Medicine and Graduate School of Medicine, Tokyo, Japan.	nor@juntendo.ac.jp
T.Naito	Toshio Naito	Department of General Medicine, Juntendo University Faculty of Medicine and Graduate School of Medicine, Tokyo, Japan.	naito@juntendo.ac.jp
M.Hiki	Makoto Hiki	Department of Emergency and Disaster Medicine, Juntendo University Faculty of Medicine and Graduate School of Medicine, Tokyo, Japan.	m-hiki@juntendo.ac.jp
Y.Matsushita	Yasushi Matsushita	Department of Internal Medicine and Rheumatology, Juntendo University Faculty of Medicine and Graduate School of Medicine, Tokyo, Japan.	y-matsushita@juntendo.ac.jp
H.Takagi	Haruhi Takagi	Department of Respiratory Medicine, Juntendo University Faculty of Medicine and Graduate School of Medicine, Tokyo, Japan.	haruhit@juntendo.ac.jp
R.Aoki	Ryousuke Aoki	Department of Nephrology, Juntendo University Faculty of Medicine and Graduate School of Medicine, Tokyo, Japan.	r-aoki@juntendo.ac.jp
A.Nakamura	Ai Nakamura	Department of Respiratory Medicine, Juntendo University Faculty of Medicine and Graduate School of Medicine, Tokyo, Japan.	ainakamu@juntendo.ac.jp
S.Harada	Sonoko Harada	Department of Respiratory Medicine, Juntendo University Faculty of Medicine and Graduate School of Medicine, Tokyo, Japan.	snharada@juntendo.ac.jp
H.Sasano	Hitoshi Sasano	Department of Respiratory Medicine, Juntendo University Faculty of Medicine and Graduate School of Medicine, Tokyo, Japan.	h-sasano@juntendo.ac.jp
H.Kabata	Hiroki Kabata	Division of Pulmonary Medicine, Department of Medicine, Keio University School of Medicine, Tokyo, Japan	kabata.h@keio.jp
K.Masaki	Katsunori Masaki	Division of Pulmonary Medicine, Department of Medicine, Keio University School of Medicine, Tokyo, Japan	masakik@keio.jp
H.Kamata	Hirofumi Kamata	Division of Pulmonary Medicine, Department of Medicine, Keio University School of Medicine, Tokyo, Japan	h-kamata@a2.keio.jp
S.Ikemura	Shinnosuke Ikemura	Division of Pulmonary Medicine, Department of Medicine, Keio University School of Medicine, Tokyo, Japan	ike_shinnosuke.a5@keio.jp
S.Chubachi	Shotaro Chubachi	Division of Pulmonary Medicine, Department of Medicine, Keio University School of Medicine, Tokyo, Japan	bachibachi472000@z6.keio.jp
S.Okamori	Satoshi Okamori	Division of Pulmonary Medicine, Department of Medicine, Keio University School of Medicine, Tokyo, Japan	satoshi.okamori@gmail.com
H.Terai	Hideki Terai	Division of Pulmonary Medicine, Department of Medicine, Keio University School of Medicine, Tokyo, Japan	hidekit926@gmail.com
A.Morita	Atsuho Morita	Division of Pulmonary Medicine, Department of Medicine, Keio University School of Medicine, Tokyo, Japan	am@servers.ne.jp
T.Asakura	Takanori Asakura	Division of Pulmonary Medicine, Department of Medicine, Keio University School of Medicine, Tokyo, Japan	takanori.asakura@gmail.com
J.Sasaki	Junichi Sasaki	Department of Emergency and Critical Care Medicine, Keio University School of Medicine, Tokyo, Japan	sasakij@1989.jukuin.keio.ac.jp
H.Morisaki	Hiroshi Morisaki	Department of Anesthesiology, Keio University School of Medicine, Tokyo, Japan.	morisaki@z8.keio.jp
Y.Uwamino	Yoshifumi Uwamino	Department of Laboratory Medicine, Keio University School of Medicine, Tokyo, Japan	uwamino@keio.jp
K.Nanki	Kosaku Nanki	Division of Gastroenterology and Hepatology, Department of Medicine, Keio University School of Medicine, Tokyo, Japan.	kosakun214@hotmail.com
S.Uchida	Sho Uchida	Department of Infectious Diseases, Keio University School of Medicine, Tokyo, Japan.	uchisho777@gmail.com
S.Uno	Shunsuke Uno	Department of Infectious Diseases, Keio University School of Medicine, Tokyo, Japan.	br.op45@gmail.com
T.Nishimura	Tomoyasu Nishimura	Keio University Health Center, Tokyo, Japan.	rishihara@keio.jp
T.Ishiguro	Takashi Ishiguro	Department of Respiratory Medicine, Saitama Cardiovascular and Respiratory Center, Kumagaya, Japan.	ishiguro.takashi@saitama-pho.jp
T.Isono	Taisuke Isono	Department of Respiratory Medicine, Saitama Cardiovascular and Respiratory Center, Kumagaya, Japan.	isono.taisuke@saitama-pho.jp
S.Shibata	Shun Shibata	Department of Respiratory Medicine, Saitama Cardiovascular and Respiratory Center, Kumagaya, Japan.	lyonparkmarines7@yahoo.co.jp
Y.Matsui	Yuma Matsui	Department of Respiratory Medicine, Saitama Cardiovascular and Respiratory Center, Kumagaya, Japan.	yu.matsui29@gmail.com
C.Hosoda	Chiaki Hosoda	Department of Respiratory Medicine, Saitama Cardiovascular and Respiratory Center, Kumagaya, Japan.	ms03hosoda@gmail.com
K.Takano	Kenji Takano	Department of Respiratory Medicine, Saitama Cardiovascular and Respiratory Center, Kumagaya, Japan.	syrup215g@gmail.com
T.Nishida	Takashi Nishida	Department of Respiratory Medicine, Saitama Cardiovascular and Respiratory Center, Kumagaya, Japan.	nishida.takashi@saitama-pho.jp
Y.Kobayashi	Yoichi Kobayashi	Department of Respiratory Medicine, Saitama Cardiovascular and Respiratory Center, Kumagaya, Japan.	kobayashi.yoichi@saitama-pho.jp
Y.Takaku	Yotaro Takaku	Department of Respiratory Medicine, Saitama Cardiovascular and Respiratory Center, Kumagaya, Japan.	takaku.yotaro@saitama-pho.jp
N.Takayanagi	Noboru Takayanagi	Department of Respiratory Medicine, Saitama Cardiovascular and Respiratory Center, Kumagaya, Japan.	takayanagi.noboru@saitama-pho.jp
S.Ueda	Soichiro Ueda	JCHO (Japan Community Health care Organization) Saitama Medical Center, Internal Medicine, Saitama, Japan.	so_ueda5185@yahoo.co.jp
A.Tada	Ai Tada	JCHO (Japan Community Health care Organization) Saitama Medical Center, Internal Medicine, Saitama, Japan.	a_tada2@yahoo.co.jp
M.Miyawaki	Masayoshi Miyawaki	JCHO (Japan Community Health care Organization) Saitama Medical Center, Internal Medicine, Saitama, Japan.	mmiyawaki1221@hotmail.com
M.Yamamoto	Masaomi Yamamoto	JCHO (Japan Community Health care Organization) Saitama Medical Center, Internal Medicine, Saitama, Japan.	masaomi734277@yahoo.co.jp
E.Yoshida	Eriko Yoshida	JCHO (Japan Community Health care Organization) Saitama Medical Center, Internal Medicine, Saitama, Japan.	erkysd@gmail.com
R.Hayashi	Reina Hayashi	JCHO (Japan Community Health care Organization) Saitama Medical Center, Internal Medicine, Saitama, Japan.	sincerity.heart.reina@gmail.com
T.Nagasaka	Tomoki Nagasaka	JCHO (Japan Community Health care Organization) Saitama Medical Center, Internal Medicine, Saitama, Japan.	n.tomoki0224@gmail.com
S.Arai	Sawako Arai	JCHO (Japan Community Health care Organization) Saitama Medical Center, Internal Medicine, Saitama, Japan.	5sawa119@gmail.com
Y.Kaneko	Yutaro Kaneko	JCHO (Japan Community Health care Organization) Saitama Medical Center, Internal Medicine, Saitama, Japan.	yutaro.kaneko.0428@gmail.com
K.Sasaki	Kana Sasaki	JCHO (Japan Community Health care Organization) Saitama Medical Center, Internal Medicine, Saitama, Japan.	imy.xx16@gmail.com
E.Tagaya	Etsuko Tagaya	Department of Respiratory Medicine, Tokyo Women's Medical University, Tokyo, Japan.	tagaya.etsuko@twmu.ac.jp
M.Kawana	Masatoshi Kawana	Department of General Medicine, Tokyo Women's Medical University, Tokyo, Japan.	kawana.masatoshi@twmu.ac.jp
K.Arimura	Ken Arimura	Department of Respiratory Medicine, Tokyo Women's Medical University, Tokyo, Japan.	arimuraken@gmail.com
K.Takahashi	Kunihiko Takahashi	M&D Data Science Center, Tokyo Medical and Dental University, Tokyo, Japan.	kunihikot.dsc@tmd.ac.jp
T.Anzai	Tatsuhiko Anzai	M&D Data Science Center, Tokyo Medical and Dental University, Tokyo, Japan.	tanzai.dsc@tmd.ac.jp
S.Ito	Satoshi Ito	M&D Data Science Center, Tokyo Medical and Dental University, Tokyo, Japan.	sito.dsc@tmd.ac.jp
A.Endo	Akifumi Endo	Clinical Research Center, Tokyo Medical and Dental University Hospital of Medicine, Tokyo, Japan.	aendo.ped@tmd.ac.jp
Y.Uchimura	Yuji Uchimura	Department of Medical Informatics, Tokyo Medical and Dental University Hospital of Medicine, Tokyo, Japan.	uchimura.imcm@tmd.ac.jp
Y.Miyazaki	Yasunari Miyazaki	Respiratory Medicine, Tokyo Medical and Dental University, Tokyo, Japan.	miyazaki.pilm@tmd.ac.jp
T.Honda	Takayuki Honda	Respiratory Medicine, Tokyo Medical and Dental University, Tokyo, Japan.	honda.pulm@tmd.ac.jp
T.Tateishi	Tomoya Tateishi	Respiratory Medicine, Tokyo Medical and Dental University, Tokyo, Japan.	tateishi.pulm@tmd.ac.jp
S.Tohda	Shuji Tohda	Clinical Laboratory, Tokyo Medical and Dental University Hospital of Medicine, Tokyo, Japan.	tohda.mlab@tmd.ac.jp
N.Ichimura	Naoya Ichimura	Clinical Laboratory, Tokyo Medical and Dental University Hospital of Medicine, Tokyo, Japan.	naoya.mlab@tmd.ac.jp
K.Sonobe	Kazunari Sonobe	Clinical Laboratory, Tokyo Medical and Dental University Hospital of Medicine, Tokyo, Japan.	sonomlab@tmd.ac.jp
C.T.Sassa	Chihiro Tani Sassa	Clinical Laboratory, Tokyo Medical and Dental University Hospital of Medicine, Tokyo, Japan.	tani.mi@tmd.ac.jp
J.Nakajima	Jun Nakajima	Clinical Laboratory, Tokyo Medical and Dental University Hospital of Medicine, Tokyo, Japan.	nakamlab@tmd.ac.jp
Y.Nakano	Yasushi Nakano	Kawasaki Municipal Ida Hospital, Department of Internal Medicine, Kawasaki, Japan.	yasushi_nakano@2002.jukuin.keio.ac.jp
Y.Nakajima	Yukiko Nakajima	Kawasaki Municipal Ida Hospital, Department of Internal Medicine, Kawasaki, Japan.	ynakajim@wb4.so-net.ne.jp
R.Anan	Ryusuke Anan	Kawasaki Municipal Ida Hospital, Department of Internal Medicine, Kawasaki, Japan.	anaana0626@gmail.com
R.Arai	Ryosuke Arai	Kawasaki Municipal Ida Hospital, Department of Internal Medicine, Kawasaki, Japan.	ooshige009@gmail.com
Y.Kurihara	Yuko Kurihara	Kawasaki Municipal Ida Hospital, Department of Internal Medicine, Kawasaki, Japan.	yukokurihara@herb.ocn.ne.jp
Y.Harada	Yuko Harada	Kawasaki Municipal Ida Hospital, Department of Internal Medicine, Kawasaki, Japan.	adayuko1219@yahoo.co.jp
K.Nishio	Kazumi Nishio	Kawasaki Municipal Ida Hospital, Department of Internal Medicine, Kawasaki, Japan.	k-nishio@fc5.so-net.ne.jp
T.Ueda	Tetsuya Ueda	Department of Respiratory Medicine, Osaka Saiseikai Nakatsu Hospital, Osaka, Japan.	t-ueda@nakatsu.saiseikai.or.jp
M.Azuma	Masanori Azuma	Department of Respiratory Medicine, Osaka Saiseikai Nakatsu Hospital, Osaka, Japan.	m_azuma@nakatsu.saiseikai.or.jp
R.Saito	Ryuichi Saito	Department of Respiratory Medicine, Osaka Saiseikai Nakatsu Hospital, Osaka, Japan.	zouki10@yahoo.co.jp
T.Sado	Toshikatsu Sado	Department of Respiratory Medicine, Osaka Saiseikai Nakatsu Hospital, Osaka, Japan.	t_sado@nakatsu.saiseikai.or.jp
Y.Miyazaki	Yoshimune Miyazaki	Department of Respiratory Medicine, Osaka Saiseikai Nakatsu Hospital, Osaka, Japan.	y_miyazaki@nakatsu.saiseikai.or.jp
R.Sato	Ryuichi Sato	Department of Respiratory Medicine, Osaka Saiseikai Nakatsu Hospital, Osaka, Japan.	r_sato@nakatsu.saiseikai.or.jp
Y.Haruta	Yuki Haruta	Department of Respiratory Medicine, Osaka Saiseikai Nakatsu Hospital, Osaka, Japan.	y_haruta@nakatsu.saiseikai.or.jp
T.Nagasaki	Tadao Nagasaki	Department of Respiratory Medicine, Osaka Saiseikai Nakatsu Hospital, Osaka, Japan.	nagasaki@kuhp.kyoto-u.ac.jp
Y.Yasui	Yoshinori Yasui	Department of Infection Control, Osaka Saiseikai Nakatsu Hospital, Osaka, Japan.	yasui4900220@nakatsu.saiseikai.or.jp
Y.Hasegawa	Yoshinori Hasegawa	Department of Respiratory Medicine, Osaka Saiseikai Nakatsu Hospital, Osaka, Japan.	ynhasegawa@nakatsu.saiseikai.or.jp
Y.Mutoh	Yoshikazu Mutoh	Department of Infectious Diseases, Tosei General Hospital, Seto, Japan.	infection-travel@tosei.or.jp
T. Kimura	Tomoki Kimura	Department of Respiratory Medicine and Allergy, Tosei General Hospital, Seto, Japan.	tomoki_kimura@tosei.or.jp
T.Sato	Tomonori Sato	Department of Respiratory Medicine and Allergy, Tosei General Hospital, Seto, Japan.	satotomo.1005.90@gmail.com
R.Takei	Reoto Takei	Department of Respiratory Medicine and Allergy, Tosei General Hospital, Seto, Japan.	rtakei415@gmail.com
S.Hagimoto	Satoshi Hagimoto	Department of Respiratory Medicine and Allergy, Tosei General Hospital, Seto, Japan.	satoshi.hagimoto@gmail.com
Y.Noguchi	Yoichiro Noguchi	Department of Respiratory Medicine and Allergy, Tosei General Hospital, Seto, Japan.	y.noguchi0204.bird@gmail.com
Y.Yamano	Yasuhiko Yamano	Department of Respiratory Medicine and Allergy, Tosei General Hospital, Seto, Japan.	yaya0630g@gmail.com
H.Sasano	Hajime Sasano	Department of Respiratory Medicine and Allergy, Tosei General Hospital, Seto, Japan.	hajimesumire+paper@gmail.com
S.Ota	Sho Ota	Department of Respiratory Medicine and Allergy, Tosei General Hospital, Seto, Japan.	sho.ota.md.tohoku@gmail.com
Y.Nakamori	Yasushi Nakamori	Department of Emergency and Critical Care Medicine, Kansai Medical University General Medical Center, Moriguchi, Japan.	nakamory@mc.kmu.ac.jp
K.Yoshiya	Kazuhisa Yoshiya	Department of Emergency and Critical Care Medicine, Kansai Medical University General Medical Center, Moriguchi, Japan.	yoshiyak@mc.kmu.ac.jp
F.Saito	Fukuki Saito	Department of Emergency and Critical Care Medicine, Kansai Medical University General Medical Center, Moriguchi, Japan.	saitof@mc.kmu.ac.jp
T.Yoshihara	Tomoyuki Yoshihara	Department of Emergency and Critical Care Medicine, Kansai Medical University General Medical Center, Moriguchi, Japan.	yoshihat@mc.kmu.ac.jp
D.Wada	Daiki Wada	Department of Emergency and Critical Care Medicine, Kansai Medical University General Medical Center, Moriguchi, Japan.	wadadai@mc.kmu.ac.jp
H.Iwamura	Hiromu Iwamura	Department of Emergency and Critical Care Medicine, Kansai Medical University General Medical Center, Moriguchi, Japan.	iwamurah@mc.kmu.ac.jp
S.Kanayama	Syuji Kanayama	Department of Emergency and Critical Care Medicine, Kansai Medical University General Medical Center, Moriguchi, Japan.	kanayams@mc.kmu.ac.jp
S.Maruyama	Shuhei Maruyama	Department of Emergency and Critical Care Medicine, Kansai Medical University General Medical Center, Moriguchi, Japan.	maruyash@mc.kmu.ac.jp
T.Yoshiyama	Takashi Yoshiyama	Fukujuji hospital, Kiyose, Japan.	yoshiyama@jata.or.jp
K.Ohta	Ken Ohta	Fukujuji hospital, Kiyose, Japan.	ohtak@fukujuji.org
H.Kokuto	Hiroyuki Kokuto	Fukujuji hospital, Kiyose, Japan.	kokutouh@fukujuji.org
H.Ogata	Hideo Ogata	Fukujuji hospital, Kiyose, Japan.	ogatah@fukujuji.org
Y.Tanaka	Yoshiaki Tanaka	Fukujuji hospital, Kiyose, Japan.	tanakay@fukujuji.org
K.Arakawa	Kenichi Arakawa	Fukujuji hospital, Kiyose, Japan.	arakawak@fukujuji.org
M.Shimoda	Masafumi Shimoda	Fukujuji hospital, Kiyose, Japan.	shimodam@fukujuji.org
T.Osawa	Takeshi Osawa	Fukujuji hospital, Kiyose, Japan.	oosawat@fukujuji.org
H.Tateno	Hiroki Tateno	Department of Pulmonary Medicine, Saitama City Hospital, Saitama, Japan.	hrk06tateno@aol.com
I.Hase	Isano Hase	Department of Pulmonary Medicine, Saitama City Hospital, Saitama, Japan.	isanotaki@gmail.com
S.Yoshida	Shuichi Yoshida	Department of Pulmonary Medicine, Saitama City Hospital, Saitama, Japan.	s-yoshi@mx7.ttcn.ne.jp
S.Suzuki	Shoji Suzuki	Department of Pulmonary Medicine, Saitama City Hospital, Saitama, Japan.	shojis221@gmail.com
M.Kawada	Miki Kawada	Department of Infectious Diseases, Saitama City Hospital, Saitama, Japan.	miki.kawada@me.com
H.Horinouchi	Hirohisa Horinouchi	Department of General Thoracic Surgery, Saitama City Hospital, Saitama, Japan.	h-horinouchi-resp@saitama-city-hsp.jp
F.Saito	Fumitake Saito	Department of Pulmonary Medicine, Eiju General Hospital, Tokyo, Japan.	fumitake.cpnet@gmail.com
K.Mitamura	Keiko Mitamura	Division of Infection Control, Eiju General Hospital, Tokyo, Japan.	mitamurakeiko77@gmail.com
M.Hagihara	Masao Hagihara	Department of Hematology, Eiju General Hospital, Tokyo, Japan.	hagihara@eijuhp.com
J.Ochi	Junichi Ochi	Department of Pulmonary Medicine, Eiju General Hospital, Tokyo, Japan.	1225jurichan@gmail.com
T.Uchida	Tomoyuki Uchida	Department of Hematology, Eiju General Hospital, Tokyo, Japan.	i8i_i8i@hotmail.com
R.Baba	Rie Baba	Saiseikai Utsunomiya Hospital, Utsunomiya, Japan.	rie.amechan@gmail.com
D.Arai	Daisuke Arai	Saiseikai Utsunomiya Hospital, Utsunomiya, Japan.	dai-ara2008@kdr.biglobe.ne.jp
T.Ogura	Takayuki Ogura	Saiseikai Utsunomiya Hospital, Utsunomiya, Japan.	alongthelongestway2003@yahoo.co.jp
H.Takahashi	Hidenori Takahashi	Saiseikai Utsunomiya Hospital, Utsunomiya, Japan.	hidenoritakahashi@hotmail.co.jp
S.Hagiwara	Shigehiro Hagiwara	Saiseikai Utsunomiya Hospital, Utsunomiya, Japan.	hagishigehiro@gmail.com
G.Nagao	Genta Nagao	Saiseikai Utsunomiya Hospital, Utsunomiya, Japan.	gen.nagao@gmail.com
S.Konishi	Shunichiro Konishi	Saiseikai Utsunomiya Hospital, Utsunomiya, Japan.	shunichirokonishi0828@gmail.com
I.Nakachi	Ichiro Nakachi	Saiseikai Utsunomiya Hospital, Utsunomiya, Japan.	nichiro4747@gmail.com
K.Murakami	Koji Murakami	Department of Respiratory Medicine, Tohoku University Graduate School of Medicine, Sendai, Japan	k-mura@rm.med.tohoku.ac.jp
M.Yamada	Mitsuhiro Yamada	Department of Respiratory Medicine, Tohoku University Graduate School of Medicine, Sendai, Japan	yamitsu@med.tohoku.ac.jp
H.Sugiura	Hisatoshi Sugiura	Department of Respiratory Medicine, Tohoku University Graduate School of Medicine, Sendai, Japan	sugiura@rm.med.tohoku.ac.jp
H.Sano	Hirohito Sano	Department of Respiratory Medicine, Tohoku University Graduate School of Medicine, Sendai, Japan	sendai_dc_1231@rm.med.tohoku.ac.jp
S.Matsumoto	Shuichiro Matsumoto	Department of Respiratory Medicine, Tohoku University Graduate School of Medicine, Sendai, Japan	shmatsumoto@rm.med.tohoku.ac.jp
N.Kimura	Nozomu Kimura	Department of Respiratory Medicine, Tohoku University Graduate School of Medicine, Sendai, Japan	n.kimura830@rm.med.tohoku.ac.jp
Y.Ono	Yoshinao Ono	Department of Respiratory Medicine, Tohoku University Graduate School of Medicine, Sendai, Japan	yoshinaoono1109@rm.med.tohoku.ac.jp
H.Baba	Hiroaki Baba	Department of Infectious Diseases, Tohoku University Graduate School of Medicine, Sendai, Japan	hbaba48@med.tohoku.ac.jp
Y.Suzuki	Yusuke Suzuki	Department of Respiratory Medicine, Kitasato University Kitasato Institute Hospital, Tokyo, Japan.	yusuke-s@insti.kitasato-u.ac.jp
S.Nakayama	Sohei Nakayama	Department of Respiratory Medicine, Kitasato University Kitasato Institute Hospital, Tokyo, Japan.	sohei8n@insti.kitasato-u.ac.jp
K.Masuzawa	Keita Masuzawa	Department of Respiratory Medicine, Kitasato University Kitasato Institute Hospital, Tokyo, Japan.	kmasu85@gmail.com
S.Namba	Shinichi Namba	Department of Statistical Genetics, Osaka University Graduate School of Medicine, Suita, Japan.	snamba@sg.med.osaka-u.ac.jp
K.Suzuki	Ken Suzuki	Department of Statistical Genetics, Osaka University Graduate School of Medicine, Suita, Japan.	ksuzuki@sg.med.osaka-u.ac.jp
Y.Naito	Yoko Naito	Genome Information Research Center, Research Institute for Microbial Diseases, Osaka University, Suita, Japan.	ynaito@gen-info.osaka-u.ac.jp
Y.Liu	Yu-Chen Liu	Single Cell Genomics, Human Immunology, WPI Immunology Frontier Research Center, Osaka University, Suita, Japan.	yuchenliu@ifrec.osaka-u.ac.jp
A.Takuwa	Ayako Takuwa	Single Cell Genomics, Human Immunology, WPI Immunology Frontier Research Center, Osaka University, Suita, Japan.	takuwa@ifrec.osaka-u.ac.jp
F.Sugihara	Fuminori Sugihara	Core Instrumentation Facility, Immunology Frontier Research Center and Research Institute for Microbial Diseases, Osaka University, Suita, Japan.	sugihara@biken.osaka-u.ac.jp
J.B.Wing	James B Wing	Laboratory of Human Immunology (Single Cell Immunology), Immunology Frontier Research Center, Osaka University, Suita, Japan.	jbwing@ifrec.osaka-u.ac.jp
S.Sakakibara	Shuhei Sakakibara	Laboratory of Immune Regulation, Immunology Frontier Research Center, Osaka University, Suita, Japan.	sakakibara@ifrec.osaka-u.ac.jp
N.Hizawa	Nobuyuki Hizawa	Department of Pulmonary Medicine, Faculty of Medicine, University of Tsukuba, Tsukuba, Japan.	nhizawa@md.tsukuba.ac.jp
T.Shiroyama	Takayuki Shiroyama	Department of Respiratory Medicine and Clinical Immunology, Osaka University Graduate School of Medicine, Suita, Japan.	shiroyamat@imed3.med.osaka-u.ac.jp
S.Miyawaki	Satoru Miyawaki	Department of Neurosurgery, Faculty of Medicine, the University of Tokyo, Tokyo, Japan.	miyawaki-tky@umin.ac.jp
Y.Kawamura	Yusuke Kawamura	Department of Integrative Physiology and Bio-Nano Medicine, National Defense Medical College, Tokorozawa, Japan.	ykawamura@ndmc.ac.jp
A.Nakayama	Akiyoshi Nakayama	Department of Integrative Physiology and Bio-Nano Medicine, National Defense Medical College, Tokorozawa, Japan.	aknak@ndmc.ac.jp
H.Matsuo	Hirotaka Matsuo	Department of Integrative Physiology and Bio-Nano Medicine, National Defense Medical College, Tokorozawa, Japan.	matsuo29@gmail.com
Y.Maeda	Yuichi Maeda	Department of Respiratory Medicine and Clinical Immunology, Osaka University Graduate School of Medicine, Suita, Japan.	ymaeda@imed3.med.osaka-u.ac.jp
T.Nii	Takuro Nii	Department of Respiratory Medicine and Clinical Immunology, Osaka University Graduate School of Medicine, Suita, Japan.	t.nii@imed3.med.osaka-u.ac.jp
Y.Noda	Yoshimi Noda	Department of Respiratory Medicine and Clinical Immunology, Osaka University Graduate School of Medicine, Suita, Japan.	y.noda@imed3.med.osaka-u.ac.jp
T.Niitsu	Takayuki Niitsu	Department of Respiratory Medicine and Clinical Immunology, Osaka University Graduate School of Medicine, Suita, Japan.	t.niitsu@imed3.med.osaka-u.ac.jp
Y.Adachi	Yuichi Adachi	Department of Respiratory Medicine and Clinical Immunology, Osaka University Graduate School of Medicine, Suita, Japan.	y.adachi@imed3.med.osaka-u.ac.jp
T.Enomoto	Takatoshi Enomoto	Department of Respiratory Medicine and Clinical Immunology, Osaka University Graduate School of Medicine, Suita, Japan.	t.enomoto@imed3.med.osaka-u.ac.jp
S.Amiya	Saori Amiya	Department of Respiratory Medicine and Clinical Immunology, Osaka University Graduate School of Medicine, Suita, Japan.	s.amiya@imed3.med.osaka-u.ac.jp
R.Hara	Reina Hara	Department of Respiratory Medicine and Clinical Immunology, Osaka University Graduate School of Medicine, Suita, Japan.	r.hara@imed3.med.osaka-u.ac.jp
Y.Yamaguchi	Yuta Yamaguchi	Department of Respiratory Medicine and Clinical Immunology, Osaka University Graduate School of Medicine, Suita, Japan.	y.yamaguchi@imed3.med.osaka-u.ac.jp
T.Murakami	Teruaki Murakami	Department of Respiratory Medicine and Clinical Immunology, Osaka University Graduate School of Medicine, Suita, Japan.	t.murakami@imed3.med.osaka-u.ac.jp
T. Kuge	Tomoki Kuge	Department of Respiratory Medicine and Clinical Immunology, Osaka University Graduate School of Medicine, Suita, Japan.	t.kuge@imed3.med.osaka-u.ac.jp
K. Matsumoto	Kinnosuke Matsumoto	Department of Respiratory Medicine and Clinical Immunology, Osaka University Graduate School of Medicine, Suita, Japan.	k.matsumoto@imed3.med.osaka-u.ac.jp
Y. Yamamoto	Yuji Yamamoto	Department of Respiratory Medicine and Clinical Immunology, Osaka University Graduate School of Medicine, Suita, Japan.	y.yamamoto@imed3.med.osaka-u.ac.jp
M. Yamamoto	Makoto Yamamoto	Department of Respiratory Medicine and Clinical Immunology, Osaka University Graduate School of Medicine, Suita, Japan.	m.yamamoto@imed3.med.osaka-u.ac.jp
M. Yoneda	Midori Yoneda	Department of Respiratory Medicine and Clinical Immunology, Osaka University Graduate School of Medicine, Suita, Japan.	m.yoneda@imed3.med.osaka-u.ac.jp
T.Kishikawa	Toshihiro Kishikawa	Department of Statistical Genetics, Osaka University Graduate School of Medicine, Suita, Japan.	tkishikawa@ent.med.osaka-u.ac.jp
S.Yamada	Shuhei Yamada	Department of Neurosurgery, Osaka University Graduate School of Medicine, Suita, Japan	s-yamada@nsurg.med.osaka-u.ac.jp
S.Kawabata	Shuhei Kawabata	Department of Neurosurgery, Osaka University Graduate School of Medicine, Suita, Japan	s-kawabata@nsurg.med.osaka-u.ac.jp
N.Kijima	Noriyuki Kijima	Department of Neurosurgery, Osaka University Graduate School of Medicine, Suita, Japan	n-kijima@nsurg.med.osaka-u.ac.jp
M.Takagaki	Masatoshi Takagaki	Department of Neurosurgery, Osaka University Graduate School of Medicine, Suita, Japan	m-takagaki@nsurg.med.osaka-u.ac.jp
N.Sasa	Noah Sasa	Department of Statistical Genetics, Osaka University Graduate School of Medicine, Suita, Japan.	nsasa@ent.med.osaka-u.ac.jp
Y.Ueno	Yuya Ueno	Department of Otorhinolaryngology-Head and Neck Surgery, Osaka University Graduate School of Medicine, Suita, Japan.	yueno@ent.med.osaka-u.ac.jp
M.Suzuki	Motoyuki Suzuki	Department of Otorhinolaryngology-Head and Neck Surgery, Osaka University Graduate School of Medicine, Suita, Japan.	msuzuki@ent.med.osaka-u.ac.jp
N.Takemoto	Norihiko Takemoto	Department of Otorhinolaryngology-Head and Neck Surgery, Osaka University Graduate School of Medicine, Suita, Japan.	ntakemoto@ent.med.osaka-u.ac.jp
H.Eguchi	Hirotaka Eguchi	Department of Otorhinolaryngology-Head and Neck Surgery, Osaka University Graduate School of Medicine, Suita, Japan.	heguchi@ent.med.osaka-u.ac.jp
T.Fukusumi	Takahito Fukusumi	Department of Otorhinolaryngology-Head and Neck Surgery, Osaka University Graduate School of Medicine, Suita, Japan.	tfukusumi@ent.med.osaka-u.ac.jp
T.Imai	Takao Imai	Department of Otorhinolaryngology-Head and Neck Surgery, Osaka University Graduate School of Medicine, Suita, Japan.	timai@ent.med.osaka-u.ac.jp
M.Fukushima	Munehisa Fukushima	Department of Otorhinolaryngology-Head and Neck Surgery, Osaka University Graduate School of Medicine, Suita, Japan.	mfukushima@kansaih.johas.go.jp
H.Kishima	Haruhiko Kishima	Department of Neurosurgery, Osaka University Graduate School of Medicine, Suita, Japan	hkishima@nsurg.med.osaka-u.ac.jp
H.Inohara	Hidenori Inohara	Department of Otorhinolaryngology-Head and Neck Surgery, Osaka University Graduate School of Medicine, Suita, Japan.	hinohara@ent.med.osaka-u.ac.jp
K.Tomono	Kazunori Tomono	Division of Infection Control and Prevention, Osaka University Hospital, Suita, Japan.	tomono@hp-infect.med.osaka-u.ac.jp
K.Kato	Kazuto Kato	Department of Biomedical Ethics and Public Policy, Osaka University Graduate School of Medicine, Suita, Japan.	kato@eth.med.osaka-u.ac.jp
M.Takahashi	Meiko Takahashi	Center for Genomic Medicine, Kyoto University Graduate School of Medicine, Kyoto, Japan.	takahashi.meiko.2r@kyoto-u.ac.jp
F.Matsuda	Fumihiko Matsuda	Center for Genomic Medicine, Kyoto University Graduate School of Medicine, Kyoto, Japan.	fumi@genome.med.kyoto-u.ac.jp
H.Hirata	Haruhiko Hirata	Department of Respiratory Medicine and Clinical Immunology, Osaka University Graduate School of Medicine, Suita, Japan.	charhirata@imed3.med.osaka-u.ac.jp
Y.Takeda	Yoshito Takeda	Department of Respiratory Medicine and Clinical Immunology, Osaka University Graduate School of Medicine, Suita, Japan.	yoshito@imed3.med.osaka-u.ac.jp
H.Koh	Hidefumi Koh	Tachikawa Hospital, Tachikawa, Japan.	h.koh@tachikawa-hosp.gr.jp
T.Manabe	Tadashi Manabe	Tachikawa Hospital, Tachikawa, Japan.	t.manabe@keio.jp
Y.Funatsu	Yohei Funatsu	Tachikawa Hospital, Tachikawa, Japan.	dodeko81@gmail.com
F.Ito	Fumimaro Ito	Tachikawa Hospital, Tachikawa, Japan.	fito102351@gmail.com
T.Fukui	Takahiro Fukui	Tachikawa Hospital, Tachikawa, Japan.	ftakahiro0529@yahoo.co.jp
K.Shinozuka	Keisuke Shinozuka	Tachikawa Hospital, Tachikawa, Japan.	shinotan128@yahoo.co.jp
S.Kohashi	Sumiko Kohashi	Tachikawa Hospital, Tachikawa, Japan.	hatchi_hatchi@hotmail.com
M.Miyazaki	Masatoshi Miyazaki	Tachikawa Hospital, Tachikawa, Japan.	masatossy@gmail.com
T.Shoko	Tomohisa Shoko	Department of Emergency and Critical Care Medicine, Tokyo Women's Medical University Medical Center East, Tokyo, Japan.	shoko.tomohisa@twmu.ac.jp
M.Kojima	Mitsuaki Kojima	Department of Emergency and Critical Care Medicine, Tokyo Women's Medical University Medical Center East, Tokyo, Japan.	kojimamituaki0919@gmail.com
T.Adachi	Tomohiro Adachi	Department of Emergency and Critical Care Medicine, Tokyo Women's Medical University Medical Center East, Tokyo, Japan.	tomohiroeaty.2nd@gmail.com
M.Ishikawa	Motonao Ishikawa	Department of Medicine, Tokyo Women's Medical University Medical Center East, Tokyo, Japan.	mishikawa-tky@umin.ac.jp
K.Takahashi	Kenichiro Takahashi	Department of Pediatrics, Tokyo Women's Medical University Medical Center East, Tokyo, Japan.	takahashi.kenichiro@twmu.ac.jp
T.Inoue	Takashi Inoue	Internal Medicine, Sano Kosei General Hospital, Sano, Japan.	inomaru-4633@sctv.jp
T.Hirano	Toshiyuki Hirano	Internal Medicine, Sano Kosei General Hospital, Sano, Japan.	hiratonxx@gmail.com
K.Kobayashi	Keigo Kobayashi	Internal Medicine, Sano Kosei General Hospital, Sano, Japan.	keigokbys@gmail.com
H.Takaoka	Hatsuyo Takaoka	Internal Medicine, Sano Kosei General Hospital, Sano, Japan.	hatsuyo0108@z6.keio.jp
K.Watanabe	Kazuyoshi Watanabe	Japan Community Health care Organization Kanazawa Hospital, Kanazawa, Japan.	watanabe^kazuyoshi@kanazawa.jcho.go.jp
N.Miyazawa	Naoki Miyazawa	Department of Respiratory Medicine, Saiseikai Yokohamashi Nanbu Hospital, Yokohama, Japan.	miyazawan@nanbu.saiseikai.or.jp
Y.Kimura	Yasuhiro Kimura	Department of Respiratory Medicine, Saiseikai Yokohamashi Nanbu Hospital, Yokohama, Japan.	kimuray@nanbu.saiseikai.or.jp
R.Sado	Reiko Sado	Department of Respiratory Medicine, Saiseikai Yokohamashi Nanbu Hospital, Yokohama, Japan.	tamurar@nanbu.saiseikai.or.jp
H.Sugimoto	Hideyasu Sugimoto	Department of Respiratory Medicine, Saiseikai Yokohamashi Nanbu Hospital, Yokohama, Japan.	sugimotoh@nanbu.saiseikai.or.jp
A.Kamiya	Akane Kamiya	Department of Clinical Laboratory, Saiseikai Yokohamashi Nanbu Hospital, Yokohama, Japan.	kamiyak@nanbu.saiseikai.or.jp
N.Kuwahara	Naota Kuwahara	Internal Medicine, Internal Medicine Center, Showa University Koto Toyosu Hospital, Tokyo, Japan.	kuwhrnaota@gmail.com
A.Fujiwara	Akiko Fujiwara	Internal Medicine, Internal Medicine Center, Showa University Koto Toyosu Hospital, Tokyo, Japan.	akiko1189@med.showa-u.ac.jp
T.Matsunaga	Tomohiro Matsunaga	Internal Medicine, Internal Medicine Center, Showa University Koto Toyosu Hospital, Tokyo, Japan.	to.matsunaga@med.showa-u.ac.jp
Yoko.Sato	Yoko Sato	Internal Medicine, Internal Medicine Center, Showa University Koto Toyosu Hospital, Tokyo, Japan.	yoko-ksu43@med.showa-u.ac.jp
T.Okada	Takenori Okada	Internal Medicine, Internal Medicine Center, Showa University Koto Toyosu Hospital, Tokyo, Japan.	t-okada@med.showa-u.ac.jp
Y.Hirai	Yoshihiro Hirai	Department of Respiratory Medicine, Japan Organization of Occupational Health and Safety, Kanto Rosai Hospital, Kawasaki, Japan.	hiraidoc@gmail.com
H.Kawashima	Hidetoshi Kawashima	Department of Respiratory Medicine, Japan Organization of Occupational Health and Safety, Kanto Rosai Hospital, Kawasaki, Japan.	hidetorin@gmail.com
A.Narita	Atsuya Narita	Department of Respiratory Medicine, Japan Organization of Occupational Health and Safety, Kanto Rosai Hospital, Kawasaki, Japan.	taketooktook@yahoo.co.jp
K.Niwa	Kazuki Niwa	Department of General Internal Medicine, Japan Organization of Occupational Health and Safety, Kanto Rosai Hospital, Kawasaki, Japan.	k.niwa.m.d@gmail.com
Y.Sekikawa	Yoshiyuki Sekikawa	Department of General Internal Medicine, Japan Organization of Occupational Health and Safety, Kanto Rosai Hospital, Kawasaki, Japan.	yoshiyuki1021@gmail.com
K.Nishi	Koichi Nishi	Ishikawa Prefectural Central Hospital, Kanazawa, Japan.	koichi61942@gmail.com
M.Nishitsuji	Masaru Nishitsuji	Ishikawa Prefectural Central Hospital, Kanazawa, Japan.	masaruunni@gmail.com
M.Tani	Mayuko Tani	Ishikawa Prefectural Central Hospital, Kanazawa, Japan.	mayu_xskyx@yahoo.co.jp
J.Suzuki	Junya Suzuki	Ishikawa Prefectural Central Hospital, Kanazawa, Japan.	szzzk.j256@gmail.com
H.Nakatsumi	Hiroki Nakatsumi	Ishikawa Prefectural Central Hospital, Kanazawa, Japan.	2012naka0716@gmail.com
T.Ogura	Takashi Ogura	Kanagawa Cardiovascular and Respiratory Center, Yokohama, Japan.	takaoguogu@gmail.com
H.Kitamura	Hideya Kitamura	Kanagawa Cardiovascular and Respiratory Center, Yokohama, Japan.	kitamura@kanagawa-junko.jp
E.Hagiwara	Eri Hagiwara	Kanagawa Cardiovascular and Respiratory Center, Yokohama, Japan.	hagiwara@kanagawa-junko.jp
K.Murohashi	Kota Murohashi	Kanagawa Cardiovascular and Respiratory Center, Yokohama, Japan.	murohashi@kanagawa-junko.jp
H.Okabayashi	Hiroko Okabayashi	Kanagawa Cardiovascular and Respiratory Center, Yokohama, Japan.	hirokokaba@hotmail.co.jp
T.Mochimaru	Takao Mochimaru	Department of Respiratory Medicine, National Hospital Organization Tokyo Medical Center, Tokyo, Japan.	perocchi2011@yahoo.co.jp
S.Nukaga	Shigenari Nukaga	Department of Respiratory Medicine, National Hospital Organization Tokyo Medical Center, Tokyo, Japan.	shigenarism@hotmail.co.jp
R.Satomi	Ryosuke Satomi	Department of Respiratory Medicine, National Hospital Organization Tokyo Medical Center, Tokyo, Japan.	satominn0129@gmail.com
Y.Oyamada	Yoshitaka Oyamada	Department of Respiratory Medicine, National Hospital Organization Tokyo Medical Center, Tokyo, Japan.	oyamada.yoshitaka.fe@mail.hosp.go.jp
N.Mori	Nobuaki Mori	Department of General Internal Medicine and Infectious Diseases, National Hospital Organization Tokyo Medical Center, Tokyo, Japan.	nobuaki.m@icloud.com
T.Baba	Tomoya Baba	Department of Respiratory Medicine, Toyohashi Municipal Hospital, Toyohashi, Japan.	tomobaba0105@gmail.com
Y.Fukui	Yasutaka Fukui	Department of Respiratory Medicine, Toyohashi Municipal Hospital, Toyohashi, Japan.	fukui-yasutaka@toyohashi-mh.jp
M.Odate	Mitsuru Odate	Department of Respiratory Medicine, Toyohashi Municipal Hospital, Toyohashi, Japan.	odate-mitsuru@toyohashi-mh.jp
S.Mashimo	Shuko Mashimo	Department of Respiratory Medicine, Toyohashi Municipal Hospital, Toyohashi, Japan.	shuko211@gmail.com
Y.Makino	Yasushi Makino	Department of Respiratory Medicine, Toyohashi Municipal Hospital, Toyohashi, Japan.	makino-yasushi@toyohashi-mh.jp
K.Yagi	Kazuma Yagi	Keiyu Hospital, Yokohama, Japan.	kazumayagi1214@gmail.com
M.Hashiguchi	Mizuha Hashiguchi	Keiyu Hospital, Yokohama, Japan.	mizuha-h@rf7.so-net.ne.jp
J.Kagyo	Junko Kagyo	Keiyu Hospital, Yokohama, Japan.	junkok@dream.ocn.ne.jp
T.Shiomi	Tetsuya Shiomi	Keiyu Hospital, Yokohama, Japan.	t-shiomi@keiyu-hospital.com
S.Fuke	Satoshi Fuke	KKR Sapporo Medical Center, Department of respiratory medicine, Sapporo, Japan.	fuke@kkr-smc.com
H.Saito	Hiroshi Saito	KKR Sapporo Medical Center, Department of respiratory medicine, Sapporo, Japan.	sahir@kkr-smc.com
T.Tsuchida	Tomoya Tsuchida	Division of General Internal Medicine, Department of Internal Medicine, St. Marianna University School of Medicine, Kawasaki, Japan.	tsuchidatomoya@gmail.com
S.Fujitani	Shigeki Fujitani	Department of Emergency and Critical Care Medicine, St.Marianna University School of Medicine, Kawasaki, Japan.	shigekifujitani@gmail.com
M.Takita	Mumon Takita	Department of Emergency and Critical Care Medicine, St.Marianna University School of Medicine, Kawasaki, Japan.	takitamumon@gmail.com
D.Morikawa	Daiki Morikawa	Department of Emergency and Critical Care Medicine, St.Marianna University School of Medicine, Kawasaki, Japan.	daiki.morikawa@marianna-u.ac.jp
T.Yoshida	Toru Yoshida	Department of Emergency and Critical Care Medicine, St.Marianna University School of Medicine, Kawasaki, Japan.	yoshidat@marianna-u.ac.jp
T.Izumo	Takehiro Izumo	Japanese Red Cross Medical Center, Tokyo, Japan.	izumo_takehiro@med.jrc.or.jp
M.Inomata	Minoru Inomata	Japanese Red Cross Medical Center, Tokyo, Japan.	inomataminoru@nms.ac.jp
N.Kuse	Naoyuki Kuse	Japanese Red Cross Medical Center, Tokyo, Japan.	nao-k-u@nms.ac.jp
N.Awano	Nobuyasu Awano	Japanese Red Cross Medical Center, Tokyo, Japan.	awanobu0606@hotmail.co.jp
M.Tone	Mari Tone	Japanese Red Cross Medical Center, Tokyo, Japan.	m.tone.0829@gmail.com
A.Ito	Akihiro Ito	Matsumoto City Hospital, Matsumoto, Japan.	mritobk@shinshu-u.ac.jp
Y.Nakamura	Yoshihiko Nakamura	Department of Emergency and Critical Care Medicine, Faculty of Medicine, Fukuoka University, Fukuoka, Japan.	pdmxy827@yahoo.co.jp
K.Hoshino	Kota Hoshino	Department of Emergency and Critical Care Medicine, Faculty of Medicine, Fukuoka University, Fukuoka, Japan.	hoshinoqq@yahoo.co.jp
J.Maruyama	Junichi Maruyama	Department of Emergency and Critical Care Medicine, Faculty of Medicine, Fukuoka University, Fukuoka, Japan.	marujun1025@icloud.com
H.Ishikura	Hiroyasu Ishikura	Department of Emergency and Critical Care Medicine, Faculty of Medicine, Fukuoka University, Fukuoka, Japan.	ishikurah@fukuoka-u.ac.jp
T.Takata	Tohru Takata	Department of Infection Control, Fukuoka University Hospital, Fukuoka, Japan.	takattol@cis.fukuoka-u.ac.jp
T.Odani	Toshio Odani	Department of Rheumatology, National Hospital Organization Hokkaido Medical Center, Sapporo, Japan.	odani.toshio.yd@mail.hosp.go.jp
M.Amishima	Masaru Amishima	Department of Respiratory Medicine, National Hospital Organization Hokkaido Medical Center, Sapporo, Japan.	amishima.masaru.nr@mail.hosp.go.jp
T.Hattori	Takeshi Hattori	Department of Respiratory Medicine, National Hospital Organization Hokkaido Medical Center, Sapporo, Japan.	hattori.takeshi.ra@mail.hosp.go.jp
Y.Shichinohe	Yasuo Shichinohe	Department of Emergency and Critical Care Medicine, National Hospital Organization Hokkaido Medical Center, Sapporo, Japan.	shichinohe.yasuo.em@mail.hosp.go.jp
T.Kagaya	Takashi Kagaya	National Hospital Organization Kanazawa Medical Center, Kanazawa, Japan.	takashikagaya1208@gmail.com
T.Kita	Toshiyuki Kita	National Hospital Organization Kanazawa Medical Center, Kanazawa, Japan.	kita.toshiyuki.tx@mail.hosp.go.jp
K.Ohta	Kazuhide Ohta	National Hospital Organization Kanazawa Medical Center, Kanazawa, Japan.	ohta.kazuhide.zt@mail.hosp.go.jp
S.Sakagami	Satoru Sakagami	National Hospital Organization Kanazawa Medical Center, Kanazawa, Japan.	sakagami.satoru.wx@mail.hosp.go.jp
K.Koshida	Kiyoshi Koshida	National Hospital Organization Kanazawa Medical Center, Kanazawa, Japan.	koshida.kiyoshi.bv@mail.hosp.go.jp
K.Hayashi	Kentaro Hayashi	Nihon University School of Medicine, Department of Internal Medicine, Division of Respiratory Medicine, Tokyo, Japan.	hayashi.kentaro@nihon-u.ac.jp
T.Shimizu	Tetsuo Shimizu	Nihon University School of Medicine, Department of Internal Medicine, Division of Respiratory Medicine, Tokyo, Japan.	shimizu.tetsuo@nihon-u.ac.jp
Y.Kozu	Yutaka Kozu	Nihon University School of Medicine, Department of Internal Medicine, Division of Respiratory Medicine, Tokyo, Japan.	kozu.yutaka@nihon-u.ac.jp
H.Hiranuma	Hisato Hiranuma	Nihon University School of Medicine, Department of Internal Medicine, Division of Respiratory Medicine, Tokyo, Japan.	hiranuma.hisato@nihon-u.ac.jp
Y.Gon	Yasuhiro Gon	Nihon University School of Medicine, Department of Internal Medicine, Division of Respiratory Medicine, Tokyo, Japan.	gon.yasuhiro@nihon-u.ac.jp
N.Izumi	Namiki Izumi	Musashino Red Cross Hospital, Musashino, Japan.	izumi012@musashino.jrc.or.jp
K.Nagata	Kaoru Nagata	Musashino Red Cross Hospital, Musashino, Japan.	nagata@musashino.jrc.or.jp
K.Ueda	Ken Ueda	Musashino Red Cross Hospital, Musashino, Japan.	k.ueda@musashino.jrc.or.jp
R.Taki	Reiko Taki	Musashino Red Cross Hospital, Musashino, Japan.	rtaki@musashino.jrc.or.jp
S.Hanada	Satoko Hanada	Musashino Red Cross Hospital, Musashino, Japan.	hanada-s@musashino.jrc.or.jp
K.Kawamura	Kodai Kawamura	Division of Respiratory Medicine, Social Welfare Organization Saiseikai Imperial Gift Foundation, Inc., Saiseikai Kumamoto Hospital, Kumamoto, Japan.	kodai-kawamura@saiseikaikumamoto.jp
K.Ichikado	Kazuya Ichikado	Division of Respiratory Medicine, Social Welfare Organization Saiseikai Imperial Gift Foundation, Inc., Saiseikai Kumamoto Hospital, Kumamoto, Japan.	kazuya-ichikado@saiseikaikumamoto.jp
K.Nishiyama	Kenta Nishiyama	Division of Respiratory Medicine, Social Welfare Organization Saiseikai Imperial Gift Foundation, Inc., Saiseikai Kumamoto Hospital, Kumamoto, Japan.	kenta-nishiyama@saiseikaikumamoto.jp
H.Muranaka	Hiroyuki Muranaka	Division of Respiratory Medicine, Social Welfare Organization Saiseikai Imperial Gift Foundation, Inc., Saiseikai Kumamoto Hospital, Kumamoto, Japan.	hiroyuki-muranaka@saiseikaikumamoto.jp
K.Nakamura	Kazunori Nakamura	Division of Respiratory Medicine, Social Welfare Organization Saiseikai Imperial Gift Foundation, Inc., Saiseikai Kumamoto Hospital, Kumamoto, Japan.	kazunori-nakamura@saiseikaikumamoto.jp
N.Hashimoto	Naozumi Hashimoto	Department of Respiratory Medicine, Nagoya University Graduate School of Medicine, Nagoya, Japan.	hashinao@med.nagoya-u.ac.jp
K.Wakahara	Keiko Wakahara	Department of Respiratory Medicine, Nagoya University Graduate School of Medicine, Nagoya, Japan.	wakahara@med.nagoya-u.ac.jp
S.Koji	Sakamoto Koji	Department of Respiratory Medicine, Nagoya University Graduate School of Medicine, Nagoya, Japan.	sakakoji@med.nagoya-u.ac.jp
N.Omote	Norihito Omote	Department of Respiratory Medicine, Nagoya University Graduate School of Medicine, Nagoya, Japan.	nori920@med.nagoya-u.ac.jp
A.Ando	Akira Ando	Department of Respiratory Medicine, Nagoya University Graduate School of Medicine, Nagoya, Japan.	andu2727@med.nagoya-u.ac.jp
N.Kodama	Nobuhiro Kodama	Fukuoka Tokushukai Hospital, Department of Internal Medicine, Kasuga, Japan.	madako3@icloud.com
Y.Kaneyama	Yasunari Kaneyama	Fukuoka Tokushukai Hospital, Department of Internal Medicine, Kasuga, Japan.	y.kaneyama3721@gmail.com
S.Maeda	Shunsuke Maeda	Fukuoka Tokushukai Hospital, Department of Internal Medicine, Kasuga, Japan.	shunsukemaeda77@gmail.com
T.Kuraki	Takashige Kuraki	Fukuoka Tokushukai Hospital, Respiratory Medicine, Kasuga, Japan.	takashige.kuraki@tokushukai.jp
T.Matsumoto	Takemasa Matsumoto	Fukuoka Tokushukai Hospital, Respiratory Medicine, Kasuga, Japan.	takemasa19720726@yahoo.co.jp
K.Yokote	Koutaro Yokote	Department of Endocrinology, Hematology and Gerontology, Chiba University Graduate School of Medicine, Chiba, Japan.	kyokote@faculty.chiba-u.jp
T.Nakada	Taka-Aki Nakada	Department of Emergency and Critical Care Medicine, Chiba University Graduate School of Medicine, Chiba, Japan.	taka.nakada@nifty.com
R.Abe	Ryuzo Abe	Department of Emergency and Critical Care Medicine, Chiba University Graduate School of Medicine, Chiba, Japan.	ryuzoabe@chiba-u.jp
T.Oshima	Taku Oshima	Department of Emergency and Critical Care Medicine, Chiba University Graduate School of Medicine, Chiba, Japan.	t_oshima@chiba-u.jp
T.Shimada	Tadanaga Shimada	Department of Emergency and Critical Care Medicine, Chiba University Graduate School of Medicine, Chiba, Japan.	umitanago@k9.dion.ne.jp
M.Harada	Masahiro Harada	National Hospital Organization Kumamoto Medical Center, Kumamoto, Japan.	masakoh7131@outlook.com
T.Takahashi	Takeshi Takahashi	National Hospital Organization Kumamoto Medical Center, Kumamoto, Japan.	t99@horn.xsrv.jp
H.Ono	Hiroshi Ono	National Hospital Organization Kumamoto Medical Center, Kumamoto, Japan.	ono.hiroshi.bc@mail.hosp.go.jp
T.Sakurai	Toshihiro Sakurai	National Hospital Organization Kumamoto Medical Center, Kumamoto, Japan.	toshihiro1108jp@yahoo.co.jp
T.Shibusawa	Takayuki Shibusawa	National Hospital Organization Kumamoto Medical Center, Kumamoto, Japan.	takayukishibusawa@gmail.com
Y.Kimizuka	Yoshifumi Kimizuka	Division of Infectious Diseases and Respiratory Medicine, Department of Internal Medicine, National Defense Medical College, Tokorozawa, Japan.	ykimizuka@ndmc.ac.jp
A.Kawana	Akihiko Kawana	Division of Infectious Diseases and Respiratory Medicine, Department of Internal Medicine, National Defense Medical College, Tokorozawa, Japan.	kawana59@ndmc.ac.jp
T.Sano	Tomoya Sano	Division of Infectious Diseases and Respiratory Medicine, Department of Internal Medicine, National Defense Medical College, Tokorozawa, Japan.	t_sano3527@ndmc.ac.jp
C.Watanabe	Chie Watanabe	Division of Infectious Diseases and Respiratory Medicine, Department of Internal Medicine, National Defense Medical College, Tokorozawa, Japan.	chwatanabe@ndmc.ac.jp
R.Suematsu	Ryohei Suematsu	Division of Infectious Diseases and Respiratory Medicine, Department of Internal Medicine, National Defense Medical College, Tokorozawa, Japan.	ryouhei.0724@gmail.com
H.Sageshima	Hisako Sageshima	Sapporo City General Hospital, Sapporo, Japan.	hisako.sageshima@doc.city.sapporo.jp
A.Yoshifuji	Ayumi Yoshifuji	Department of Internal Medicine, Tokyo Saiseikai Central Hospital, Tokyo, Japan.	ayutsuranaide@hotmail.com
K.Ito	Kazuto Ito	Department of Internal Medicine, Tokyo Saiseikai Central Hospital, Tokyo, Japan.	von.voyager@gmail.com
S.Takahashi	Saeko Takahashi	Department of Pulmonary Medicine, Tokyo Saiseikai Central Hospital, Tokyo, Japan.	saeko827@gmail.com
K.Ishioka	Kota Ishioka	Department of Pulmonary Medicine, Tokyo Saiseikai Central Hospital, Tokyo, Japan.	kotaishioka@gmail.com
M.Nakamura	Morio Nakamura	Department of Pulmonary Medicine, Tokyo Saiseikai Central Hospital, Tokyo, Japan.	morionkmr@icloud.com
M.Masuda	Makoto Masuda	Department of Respiratory Medicine, Fujisawa City Hospital, Fujisawa, Japan.	mmasuda5050@gmail.com
A.Wakabayashi	Aya Wakabayashi	Department of Respiratory Medicine, Fujisawa City Hospital, Fujisawa, Japan.	ayamewakame@yahoo.co.jp
H.Watanabe	Hiroki Watanabe	Department of Respiratory Medicine, Fujisawa City Hospital, Fujisawa, Japan.	hirokiw@yokohama-cu.ac.jp
S.Ueda	Suguru Ueda	Department of Respiratory Medicine, Fujisawa City Hospital, Fujisawa, Japan.	sueda.g29@gmail.com
M.Nishikawa	Masanori Nishikawa	Department of Respiratory Medicine, Fujisawa City Hospital, Fujisawa, Japan.	mnishikawa.fch2000@gmail.com
Y.Chihara	Yusuke Chihara	Uji-Tokushukai Medical Center, Uji, Japan.	c1981311@koto.kpu-m.ac.jp
M.Takeuchi	Mayumi Takeuchi	Uji-Tokushukai Medical Center, Uji, Japan.	mayumi_newbalance314@hotmail.com
K.Onoi	Keisuke Onoi	Uji-Tokushukai Medical Center, Uji, Japan.	good_sleep_zzz@i.softbank.jp
J.Shinozuka	Jun Shinozuka	Uji-Tokushukai Medical Center, Uji, Japan.	j-shinozuka@ujitoku.or.jp
A.Sueyoshi	Atsushi Sueyoshi	Uji-Tokushukai Medical Center, Uji, Japan.	waiwaiace@yahoo.co.jp
Y.Nagasaki	Yoji Nagasaki	Department of Infectious Disease and Clinical Research Institute, National Hospital Organization Kyushu Medical Center, Fukuoka Japan.	nagasaki.yoji.up@mail.hosp.go.jp
M.Okamoto	Masaki Okamoto	Department of Respirology, National Hospital Organization Kyushu Medical Center, Fukuoka, Japan.	okamoto_masaki@med.kurume-u.ac.jp
S.Ishihara	Sayoko Ishihara	Department of Infectious Disease, National Hospital Organization Kyushu Medical Center, Fukuoka Japan.	sayoko.kappa.1015@gmail.com
M.Shimo	Masatoshi Shimo	Department of Infectious Disease, National Hospital Organization Kyushu Medical Center, Fukuoka Japan.	masa.shimo25@gmail.com
Y.Tokunaga	Yoshihisa Tokunaga	Department of Respirology, National Hospital Organization Kyushu Medical Center, Fukuoka, Japan.	tokuyoshi0622@med.kurume-u.ac.jp
Y.Kusaka	Yu Kusaka	Ome Municipal General Hospital, Ome, Japan.	yukusaka0709@gmail.com
T.Ohba	Takehiko Ohba	Ome Municipal General Hospital, Ome, Japan.	takekaopochi@yahoo.co.jp
S.Isogai	Susumu Isogai	Ome Municipal General Hospital, Ome, Japan.	isogai-s@mghp.ome.tokyo.jp
A.Ogawa	Aki Ogawa	Ome Municipal General Hospital, Ome, Japan.	ogawa-a@mghp.ome.tokyo.jp
T.Inoue	Takuya Inoue	Ome Municipal General Hospital, Ome, Japan.	tinoue.polo@gmail.com
S.Fukuyama	Satoru Fukuyama	Research Institute for Diseases of the Chest, Graduate School of Medical Sciences, Kyushu University, Fukuoka, Japan.	fukuyama.satoru.339@m.kyushu-u.ac.jp
Y.Eriguchi	Yoshihiro Eriguchi	Department of Medicine and Biosystemic Science, Kyushu University Graduate School of Medical Sciences, Fukuoka, Japan.	eriguchi.yoshihiro.145@m.kyushu-u.ac.jp
A.Yonekawa	Akiko Yonekawa	Department of Medicine and Biosystemic Science, Kyushu University Graduate School of Medical Sciences, Fukuoka, Japan.	yonekawa.a.a27@m.kyushu-u.ac.jp
K.Kan-o	Keiko Kan-o	Research Institute for Diseases of the Chest, Graduate School of Medical Sciences, Kyushu University, Fukuoka, Japan.	kan-o.keiko.641@m.kyushu-u.ac.jp
K.Matsumoto	Koichiro Matsumoto	Research Institute for Diseases of the Chest, Graduate School of Medical Sciences, Kyushu University, Fukuoka, Japan.	matsumoto.koichiro.723@m.kyushu-u.ac.jp
K.Kanaoka	Kensuke Kanaoka	Daini Osaka Police Hospital, Osaka, Japan.	kanaoka.k.612@gmail.com
S.Ihara	Shoichi Ihara	Daini Osaka Police Hospital, Osaka, Japan.	ihara-sh.nv2@xk9.so-net.ne.jp
K.Komuta	Kiyoshi Komuta	Daini Osaka Police Hospital, Osaka, Japan.	komuta1954@song.ocn.ne.jp
Y.Inoue	Yoshiaki Inoue	Department of Emergency and Critical Care Medicine, Faculty of Medicine, University of Tsukuba, Tsukuba, Japan.	yinoue@md.tsukuba.ac.jp
S.Chiba	Shigeru Chiba	Department of Hematology, Faculty of Medicine, University of Tsukuba, Tsukuba, Japan.	schiba-t@md.tsukuba.ac.jp
K.Yamagata	Kunihiro Yamagata	Department of Nephrology, Faculty of Medicine, University of Tsukuba, Tsukuba, Japan.	k-yamaga@md.tsukuba.ac.jp
Y.Hiramatsu	Yuji Hiramatsu	Department of Cardiovascular Surgery, Faculty of Medicine, University of Tsukuba, Tsukuba, Japan.	yuji3@md.tsukuba.ac.jp
H.Kai	Hirayasu Kai	Department of Nephrology, Faculty of Medicine, University of Tsukuba, Tsukuba, Japan.	hirayasu.kai@md.tsukuba.ac.jp
K.Asano	Koichiro Asano	Division of Pulmonary Medicine, Department of Medicine, Tokai University School of Medicine, Isehara, Japan.	ko-asano@tokai-u.jp
T.Oguma	Tsuyoshi Oguma	Division of Pulmonary Medicine, Department of Medicine, Tokai University School of Medicine, Isehara, Japan.	tyoguma@tokai-u.jp
Y.Ito	Yoko Ito	Division of Pulmonary Medicine, Department of Medicine, Tokai University School of Medicine, Isehara, Japan.	itoy@tokai.ac.jp
S.Hashimoto	Satoru Hashimoto	Department of Anesthesiology and Intensive Care Medicine, Kyoto Prefectural University of Medicine, Kyoto, Japan.	satoru@koto.kpu-m.ac.jp
M.Yamasaki	Masaki Yamasaki	Department of Anesthesiology and Intensive Care Medicine, Kyoto Prefectural University of Medicine, Kyoto, Japan.	m-yama12@koto.kpu-m.ac.jp
Y.Kasamatsu	Yu Kasamatsu	Department of Infection Control and Laboratory Medicine, Kyoto Prefectural University of Medicine, Kyoto, Japan.	y-kasa@koto.kpu-m.ac.jp
Y.Komase	Yuko Komase	Department of Respiratory Internal Medicine, St Marianna University School of Medicine, Yokohama Seibu Hospital, Yokohama, Japan.	yukomase@marianna-u.ac.jp
N.Hida	Naoya Hida	Department of Respiratory Internal Medicine, St Marianna University School of Medicine, Yokohama Seibu Hospital, Yokohama, Japan.	naoya_hida@marianna-u.ac.jp
T.Tsuburai	Takahiro Tsuburai	Department of Respiratory Internal Medicine, St Marianna University School of Medicine, Yokohama Seibu Hospital, Yokohama, Japan.	t-tsuburai@marianna-u.ac.jp
B.Oyama	Baku Oyama	Department of Respiratory Internal Medicine, St Marianna University School of Medicine, Yokohama Seibu Hospital, Yokohama, Japan.	b2oyama@marianna-u.ac.jp
M.Takada	Minoru Takada	KINSHUKAI Hanwa The Second Hospital, Osaka, Japan.	takadaminoru0316@gmail.com
H.Kanda	Hidenori Kanda	KINSHUKAI Hanwa The Second Hospital, Osaka, Japan.	hanwa2@kinshukai.or.jp
Y.Kitagawa	Yuichiro Kitagawa	Gifu University School of Medicine Graduate School of Medicine, Emergency and Disaster Medicine, Gifu, Japan.	northdog1985@yahoo.co.jp
T.Fukuta	Tetsuya Fukuta	Gifu University School of Medicine Graduate School of Medicine, Emergency and Disaster Medicine, Gifu, Japan.	fukuta@river.ocn.ne.jp
T.Miyake	Takahito Miyake	Gifu University School of Medicine Graduate School of Medicine, Emergency and Disaster Medicine, Gifu, Japan.	tmiyake@gifu-u.ac.jp
S.Yoshida	Shozo Yoshida	Gifu University School of Medicine Graduate School of Medicine, Emergency and Disaster Medicine, Gifu, Japan.	shozo@gifu-u.ac.jp
S.Ogura	Shinji Ogura	Gifu University School of Medicine Graduate School of Medicine, Emergency and Disaster Medicine, Gifu, Japan.	oguras@gifu-u.ac.jp
S.Abe	Shinji Abe	Department of Respiratory Medicine, Tokyo Medical University Hospital, Tokyo, Japan.	sabe@tokyo-med.ac.jp
Y.Kono	Yuta Kono	Department of Respiratory Medicine, Tokyo Medical University Hospital, Tokyo, Japan.	u-ta@tokyo-med.ac.jp
Y.Togashi	Yuki Togashi	Department of Respiratory Medicine, Tokyo Medical University Hospital, Tokyo, Japan.	togashiy@tokyo-med.ac.jp
H.Takoi	Hiroyuki Takoi	Department of Respiratory Medicine, Tokyo Medical University Hospital, Tokyo, Japan.	taco155485@hotmail.com
R.Kikuchi	Ryota Kikuchi	Department of Respiratory Medicine, Tokyo Medical University Hospital, Tokyo, Japan.	reo1129@tokyo-med.ac.jp
S.Ogawa	Shinichi Ogawa	JA Toride medical hospital, Toride, Japan.	shin199901598ogawa@hotmail.co.jp
T.Ogata	Tomouki Ogata	JA Toride medical hospital, Toride, Japan.	ogatatomoyuki@hotmail.co.jp
S.Ishihara	Shoichiro Ishihara	JA Toride medical hospital, Toride, Japan.	show.ishihara@gmail.com
A.Kanehiro	Arihiko Kanehiro	Okayama Rosai Hospital, Okayama, Japan.	akanehir@md.okayama-u.ac.jp
-	-	Himeji St. Mary's Hospital, Himeji, Japan.	-
S.Ozaki	Shinji Ozaki	Okayama Rosai Hospital, Okayama, Japan.	ozaki@sepia.megaegg.ne.jp
Y.Fuchimoto	Yasuko Fuchimoto	Okayama Rosai Hospital, Okayama, Japan.	job.fuchiya@gmail.com
S.Wada	Sae Wada	Okayama Rosai Hospital, Okayama, Japan.	wadasae0210@gmail.com
N.Fujimoto	Nobukazu Fujimoto	Okayama Rosai Hospital, Okayama, Japan.	nobufujimot@gmail.com
K.Nishiyama	Kei Nishiyama	Emergency & Critical Care, Niigata University, Niigata, Japan.	officialkeinishi@gmail.com
M.Terashima	Mariko Terashima	Emergency & Critical Care Center, National Hospital Organization Kyoto Medical Center, Kyoto, Japan.	goiko@hotmail.com
S.Beppu	Satoru Beppu	Emergency & Critical Care Center, National Hospital Organization Kyoto Medical Center, Kyoto, Japan.	beppu.qq.icu@gmail.com
K.Yoshida	Kosuke Yoshida	Emergency & Critical Care Center, National Hospital Organization Kyoto Medical Center, Kyoto, Japan.	koyoshida1216@gmail.com
O.Narumoto	Osamu Narumoto	National Hospital Organization Tokyo Hospital Hospital, Kiyose, Japan.	narumoto-tky@umin.ac.jp
H.Nagai	Hideaki Nagai	National Hospital Organization Tokyo Hospital Hospital, Kiyose, Japan.	nagai.hideaki.gt@mail.hosp.go.jp
N.Ooshima	Nobuharu Ooshima	National Hospital Organization Tokyo Hospital Hospital, Kiyose, Japan.	ooshima.nobuharu.bp@mail.hosp.go.jp
M.Motegi	Mitsuru Motegi	Fujioka General Hospital, Fujioka, Japan.	m-motegi@fujioka-hosp.or.jp
A.Umeda	Akira Umeda	Department of General Medicine, School of Medicine, International University of Health and Welfare Shioya Hospital, Ohtawara, Japan.	umeda@iuhw.ac.jp
K.Miyagawa	Kazuya Miyagawa	Department of Pharmacology, School of Pharmacy, International University of Health and Welfare, Ohtawara, Japan.	miyagawa@iuhw.ac.jp
H.Shimada	Hisato Shimada	Department of Respiratory Medicine, International University of Health and Welfare Shioya Hospital, Ohtawara, Japan.	shimato35@gmail.com
M.Endo	Mayu Endo	Department of Clinical Laboratory, International University of Health and Welfare Shioya Hospital, Ohtawara, Japan.	ma.en0111do@gmail.com
Y.Ohira	Yoshiyuki Ohira	Department of General Medicine, School of Medicine, International University of Health and Welfare Shioya Hospital, Ohtawara, Japan.	y-ohira@kc4.so-net.ne.jp
M.Watanabe	Masafumi Watanabe	Department of Cardiology, Pulmonology, and Nephrology, Yamagata University Faculty of Medicine, Yamagata, Japan.	m-watanabe@med.id.yamagata-u.ac.jp
S.Inoue	Sumito Inoue	Department of Cardiology, Pulmonology, and Nephrology, Yamagata University Faculty of Medicine, Yamagata, Japan.	sinoue@med.id.yamagata-u.ac.jp
A.Igarashi	Akira Igarashi	Department of Cardiology, Pulmonology, and Nephrology, Yamagata University Faculty of Medicine, Yamagata, Japan.	akigaras@med.id.yamagata-u.ac.jp
M.Sato	Masamichi Sato	Department of Cardiology, Pulmonology, and Nephrology, Yamagata University Faculty of Medicine, Yamagata, Japan.	m-satoh@med.id.yamagata-u.ac.jp
H.Sagara	Hironori Sagara	Division of Respiratory Medicine and Allergology, Department of Medicine, School of Medicine, Showa University, Tokyo, Japan.	sagarah@med.showa-u.ac.jp
A.Tanaka	Akihiko Tanaka	Division of Respiratory Medicine and Allergology, Department of Medicine, School of Medicine, Showa University, Tokyo, Japan.	tanakaa@med.showa-u.ac.jp
S.Ohta	Shin Ohta	Division of Respiratory Medicine and Allergology, Department of Medicine, School of Medicine, Showa University, Tokyo, Japan.	shinohta@med.showa-u.ac.jp
T.Kimura	Tomoyuki Kimura	Division of Respiratory Medicine and Allergology, Department of Medicine, School of Medicine, Showa University, Tokyo, Japan.	psofriendtomo@hotmail.com
Y.Shibata	Yoko Shibata	Department of Pulmonary Medicine, Fukushima Medical University, Fukushima, Japan.	shibatay@fmu.ac.jp
Y.Tanino	Yoshinori Tanino	Department of Pulmonary Medicine, Fukushima Medical University, Fukushima, Japan.	ytanino@fmu.ac.jp
T.Nikaido	Takefumi Nikaido	Department of Pulmonary Medicine, Fukushima Medical University, Fukushima, Japan.	taken@fmu.ac.jp
H.Minemura	Hiroyuki Minemura	Department of Pulmonary Medicine, Fukushima Medical University, Fukushima, Japan.	hiromine@fmu.ac.jp
Y.Sato	Yuki Sato	Department of Pulmonary Medicine, Fukushima Medical University, Fukushima, Japan.	yukisato@fmu.ac.jp
Y.Yamada	Yuichiro Yamada	Kansai Electric Power Hospital, Osaka, Japan.	yyamada-dm@umin.ac.jp
T.Hashino	Takuya Hashino	Kansai Electric Power Hospital, Osaka, Japan.	hashino.takuya@e4.kepco.co.jp
M.Shinoki	Masato Shinoki	Kansai Electric Power Hospital, Osaka, Japan.	shinoki.masato@a4.kepco.co.jp
H.Iwagoe	Hajime Iwagoe	Department of Infectious Diseases, Kumamoto City Hospital, Kumamoto, Japan.	hiwagoe2018@yahoo.co.jp
H.Takahashi	Hiroshi Takahashi	Department of Respiratory Medicine, Kumamoto City Hospital, Kumamoto, Japan.	sakatower@gmail.com
K.Fujii	Kazuhiko Fujii	Department of Respiratory Medicine, Kumamoto City Hospital, Kumamoto, Japan.	k-fujii@kumamoto-u.ac.jp
H.Kishi	Hiroto Kishi	Department of Respiratory Medicine, Kumamoto City Hospital, Kumamoto, Japan.	h-kishi@lagoon.ocn.ne.jp
M.Kanai	Masayuki Kanai	Department of Emergency and Critical Care Medicine, Tokyo Metropolitan Police Hospital, Tokyo, Japan.	mkanai@mvh.biglobe.ne.jp
T.Imamura	Tomonori Imamura	Department of Emergency and Critical Care Medicine, Tokyo Metropolitan Police Hospital, Tokyo, Japan.	timamura76@yahoo.co.jp
T.Yamashita	Tatsuya Yamashita	Department of Emergency and Critical Care Medicine, Tokyo Metropolitan Police Hospital, Tokyo, Japan.	y.tatsuya1984@gmail.com
M.Yatomi	Masakiyo Yatomi	Department of Respiratory Medicine, Gunma University Graduate School of Medicine, Maebashi, Japan.	m09702007@gunma-u.ac.jp
T.Maeno	Toshitaka Maeno	Department of Respiratory Medicine, Gunma University Graduate School of Medicine, Maebashi, Japan.	mutoyu03@gunma-u.ac.jp
S.Hayashi	Shinichi Hayashi	National hospital organization Saitama Hospital, Wako, Japan.	shayashi@pf7.so-net.ne.jp
Mai.Takahashi	Mai Takahashi	National hospital organization Saitama Hospital, Wako, Japan.	takahashi.mai@nihon-u.ac.jp
M.Kuramochi	Mizuki Kuramochi	National hospital organization Saitama Hospital, Wako, Japan.	kuramochi.mizuki.cw@mail.hosp.go.jp
I.Kamimaki	Isamu Kamimaki	National hospital organization Saitama Hospital, Wako, Japan.	kamimaki.isamu.bv@mail.hosp.go.jp
Y.Tominaga	Yoshiteru Tominaga	National hospital organization Saitama Hospital, Wako, Japan.	tominaga.yoshiteru.sv@mail.hosp.go.jp
T.Ishii	Tomoo Ishii	Tokyo Medical University Ibaraki Medical Center, Inashiki, Japan.	ishitom@tokyo-med.ac.jp
M.Utsugi	Mitsuyoshi Utsugi	Department of Internal Medicine, Kiryu Kosei General Hospital, Kiryu, Japan.	mutsugi@gaea.ocn.ne.jp
A.Ono	Akihiro Ono	Department of Internal Medicine, Kiryu Kosei General Hospital, Kiryu, Japan.	2012arrowsz@gmail.com
T.Tanaka	Toru Tanaka	Department of Pulmonary Medicine and Oncology, Graduate School of Medicine, Nippon Medical School, Tokyo, Japan	toru10302000@nms.ac.jp
T.Kashiwada	Takeru Kashiwada	Department of Pulmonary Medicine and Oncology, Graduate School of Medicine, Nippon Medical School, Tokyo, Japan	s9024@nms.ac.jp
K.Fujita	Kazue Fujita	Department of Pulmonary Medicine and Oncology, Graduate School of Medicine, Nippon Medical School, Tokyo, Japan	zufujita@nms.ac.jp
Y.Saito	Yoshinobu Saito	Department of Pulmonary Medicine and Oncology, Graduate School of Medicine, Nippon Medical School, Tokyo, Japan	yo-saito@nms.ac.jp
M.Seike	Masahiro Seike	Department of Pulmonary Medicine and Oncology, Graduate School of Medicine, Nippon Medical School, Tokyo, Japan	mseike@nms.ac.jp
H.Watanabe	Hiroko Watanabe	Division of Respiratory Medicine, Tsukuba Kinen General Hospital, Tsukuba, Japan.	hiroko.w.76@gmail.com
H.Matsuse	Hiroto Matsuse	Division of Respiratory Medicine, Department of Internal Medicine, Toho University Ohashi Medical Center, Tokyo, Japan.	hiroto.matsuse@med.toho-u.ac.jp
N.Kodaka	Norio Kodaka	Division of Respiratory Medicine, Department of Internal Medicine, Toho University Ohashi Medical Center, Tokyo, Japan.	notio.kodaka@med.toho-u.ac.jo
C.Nakano	Chihiro Nakano	Division of Respiratory Medicine, Department of Internal Medicine, Toho University Ohashi Medical Center, Tokyo, Japan.	chihiro.nakano@med.toho-u.ac.jp
T.Oshio	Takeshi Oshio	Division of Respiratory Medicine, Department of Internal Medicine, Toho University Ohashi Medical Center, Tokyo, Japan.	takeshi.oshio@med.toho-u.ac.jp
T.Hirouchi	Takatomo Hirouchi	Division of Respiratory Medicine, Department of Internal Medicine, Toho University Ohashi Medical Center, Tokyo, Japan.	takatomo.hirouchi@med.toho-u.ac.jp
S.Makino	Shohei Makino	Division of Anesthesiology, Department of Surgery Related, Kobe University Graduate School of Medicine, Kobe, Japan.	timasuke555@yahoo.co.jp
M.Egi	Moritoki Egi	Division of Anesthesiology, Department of Surgery Related, Kobe University Graduate School of Medicine, Kobe, Japan.	moriori@tg8.so-net.ne.jp
-	The Biobank Japan Project	Institute of Medical Science, The University of Tokyo, Tokyo, Japan.	biobankjapan@biobankjp.net
Y.Omae	Yosuke Omae	Genome Medical Science Project (Toyama), National Center for Global Health and Medicine, Tokyo, Japan.	yomae@ri.ncgm.go.jp
Y.Nannya	Yasuhito Nannya	Department of Pathology and Tumor Biology, Kyoto University, Kyoto, Japan.	ynanya-tky@umin.ac.jp
T.Ueno	Takafumi Ueno	School of Life Science and Technology, Tokyo Institute of Technology, Tokyo, Japan.	tueno@bio.titech.ac.jp
K.Katayama	Kazuhiko Katayama	Laboratory of Viral Infection, Department of Infection Control and Immunology, Ōmura Satoshi Memorial Institute & Graduate School of Infection Control Sciences, Kitasato University, Tokyo, Japan.	katayama@lisci.kitasato-u.ac.jp
M.Ai	Masumi Ai	Department of Insured Medical Care Management, Tokyo Medical and Dental University Hospital of Medicine, Tokyo, Japan.	ai.vasc@tmd.ac.jp
Y.Fukui	Yoshinori Fukui	Division of Immunogenetics, Department of Immunobiology and Neuroscience, Medical Institute of Bioregulation, Kyushu University, Fukuoka, Japan.	fukui@bioreg.kyushu-u.ac.jp
A.Kumanogoh	Atsushi Kumanogoh	Department of Respiratory Medicine and Clinical Immunology, Osaka University Graduate School of Medicine, Suita, Japan.	kumanogo@imed3.med.osaka-u.ac.jp
T.Sato	Toshiro Sato	Department of Organoid Medicine, Keio University School of Medicine, Tokyo, Japan.	t.sato@a7.keio.jp
N.Hasegawa	Naoki Hasegawa	Department of Infectious Diseases, Keio University School of Medicine, Tokyo, Japan.	n-hasegawa@z8.keio.jp
K.Tokunaga	Katsushi Tokunaga	Genome Medical Science Project (Toyama), National Center for Global Health and Medicine, Tokyo, Japan.	katokunaga@ri.ncgm.go.jp
M.Ishii	Makoto Ishii	Division of Pulmonary Medicine, Department of Medicine, Keio University School of Medicine, Tokyo, Japan	ishii@keio.jp
R.Koike	Ryuji Koike	Medical Innovation Promotion Center, Tokyo Medical and Dental University, Tokyo, Japan.	koike.rheu@tmd.ac.jp
Yuko.Kitagawa	Yuko Kitagawa	Department of Surgery, Keio University School of Medicine, Tokyo, Japan.	kitagawa.a3@keio.jp
A.Kimura	Akinori Kimura	Institute of Research, Tokyo Medical and Dental University, Tokyo, Japan.	akitis@mri.tmd.ac.jp
S.Imoto	Seiya Imoto	Division of Health Medical Intelligence, Human Genome Center, the Institute of Medical Science, the University of Tokyo, Tokyo, Japan.	imoto@ims.u-tokyo.ac.jp
S.Miyano	Satoru Miyano	M&D Data Science Center, Tokyo Medical and Dental University, Tokyo, Japan.	miyano@hgc.jp
S.Ogawa	Seishi Ogawa	Department of Pathology and Tumor Biology, Kyoto University, Kyoto, Japan.	sogawa-tky@umin.ac.jp
T.Kanai	Takanori Kanai	Division of Gastroenterology and Hepatology, Department of Medicine, Keio University School of Medicine, Tokyo, Japan.	takagast@z2.keio.jp
K.Fukunaga	Koichi Fukunaga	Division of Pulmonary Medicine, Department of Medicine, Keio University School of Medicine, Tokyo, Japan	kfukunaga@keio.jp
Y.Okada	Yukinori Okada	Department of Statistical Genetics, Osaka University Graduate School of Medicine, Suita, Japan.	yokada@sg.med.osaka-u.ac.jp
