# Supplementary material for: Effects of mild obesity on outcomes in Japanese patients with COVID-19: a nationwide consortium to investigate COVID-19 host genetics
Source: Nutr Diabetes. 2022 Aug 9;12:38. doi: 10.1038/s41387-022-00217-z (PMC9360639; doi:10.1038/s41387-022-00217-z)
Supplement: Supplementary file 2 — Supplemental table [file 41387_2022_217_MOESM2_ESM.xlsx]

## Sheet: supplement
	The results of the univariate logistic regression analyses
		Oxygen therapy				Treatment in ICU				Using IMV				Critical illness
		OR	95%CI	P value		OR	95%CI	P value		OR	95%CI	P value		OR	95%CI	P value
	Class 1 obesity vs underweight or normal	1.86	1.50–2.30	<0.0001		1.28	1.00–1.63	0.0481		1.3	0.95–1.78	0.1005		1.25	0.99–1.58	0.0665
	Class 2 obesity vs underweight or normal	3.3	2.28–4.77	<0.0001		1.82	1.25–2.64	0.0017		1.7	1.06–2.72	0.0268		1.63	1.13–2.36	0.0096
	Class 3 or 4 obesity vs underweight or normal	1.91	1.12–3.25	<0.0183		1.56	0.87–2.79	0.138		1.52	0.73–3.18	0.261		1.47	0.83–2.60	0.1897
	Critical illness was defined as treatment in ICU, using IMV, or hospital death.
	Body mass index (BMI) was categorized as underweight (BMI<18.5 kg/m2), normal (18.5≤ BMI<25.0 kg/m2),
	Class 1 obesity (25.0≤BMI<30.0 kg/m2), Class 2 obesity (30.0≤BMI<35.0 kg/m2), or Class 3 or 4 obesity (BMI≥35.0 kg/m2).
	Abbreviations: ICU = intensive care unit, IMV = invasive mechanical ventilation.

## Sheet: text summary
The results of univariate logistic regression analysis for each outcome were presented in the Excel file in the supplemental file.
